# Supplementary material for: Dynamic Computer-Aided Navigation System in Dentoalveolar Surgery and Maxillary Bone Augmentation in a Dental Setting: A Systematic Review
Source: Healthcare (Basel). 2025 Jul 17;13(14):1730. doi: 10.3390/healthcare13141730 (PMC12296081; doi:10.3390/healthcare13141730)
Supplement: Supplementary file 1 [file healthcare-13-01730-s001.zip]

Archive with 2 entries (2 files):
- Navigation Full Search Strategy - Supplementary File S1.pdf
- Navigation Quality Assessment - Supplmentary file S2.pdf
